# Supplementary material for: A Female-Biased Chemosensory Protein PxutCSP19 in the Antennae of Papilio xuthus Tuned to Host Volatiles and Insecticides
Source: Insects. 2024 Jul 5;15(7):501. doi: 10.3390/insects15070501 (PMC11276849; doi:10.3390/insects15070501)
Supplement: Supplementary file 1 [file insects-15-00501-s001.zip]

Archive with 5 entries (5 files):
- Figure S1.pdf
- Supplementary file 1-Original gel images for Figure 2A.pdf
- Supplementary file 2-Original gel images for Figure 3.pdf
- Table S1.pdf
- Table S2.pdf
